# Supplementary material for: PRSS2 remodels the tumor microenvironment via repression of Tsp1 to stimulate tumor growth and progression
Source: Nat Commun. 2022 Dec 27;13:7959. doi: 10.1038/s41467-022-35649-9 (PMC9794699; doi:10.1038/s41467-022-35649-9)
Supplement: Supplementary file 4 — Source Data [file 41467_2022_35649_MOESM4_ESM.xlsx]

## Sheet: Figure 1
Fig. 1C
	NaCl (M)	Tsp-1 protein fold change			Plotted
		Exp.1	Exp.2	Exp.3	Avrg	SD	SEM
	0	1	0.9	1.1	1	0.1	0.057735
	0.6	0.9	1.2	1	1.03333	0.152753	0.0881917
	0.7	1.3	1	1.2	1.16667	0.152753	0.0881917
	0.8	3.1	3.2	1.9	2.73333	0.723418	0.417665
	0.9	4.5	4.8	4.4	4.56667	0.208167	0.120185
	1	0.25	0.4	0.4	0.35	0.0866025	0.05
	1.1	0.25	0.4	0.2	0.283333	0.104083	0.0600925
	1.2	1.4	1.1	1.1	1.2	0.173205	0.1
	1.3	1.2	1.2	1.1	1.16667	0.057735	0.0333333
	1.4	1.1	1.1	1.2	1.13333	0.057735	0.0333333
	1.5	1.1	1	0.9	1	0.1	0.057735
	1.6	1.1	1	0.8	0.966667	0.152753	0.0881917
	1.7	1.1	1	1	1.03333	0.057735	0.0333333
	1.8	1	1	0.9	0.966667	0.057735	0.0333333
Fig. 1D
Fig. 1E
Fig. 1F
Fig. 1G
		Tsp-1 mRNA fold change									Plotted
		1	2	3	4	5	6	7	8	9	Avrg	SD	SEM
	WI38-NC	1.01689	1.01416	0.968942	0.979112	0.917228	0.96335	1.00352	1.10366	1.03313	1	0.052365	0.017455
	PRSS2-2h	0.972695	0.977614	0.948385	1.06756	1.14787	1.15471	0.951415	1.05941	1.05206	1.03686	0.0795701	0.0265234
	PRSS2-4h	0.708125	0.712582	0.693144	0.702591	0.732648	0.682722	0.481235	0.401673	0.442978	0.617522	0.133855	0.0446182
Fig. 1H
Fig. 1I
Fig. 1J (SUM159 )
		Myc protein fold change			Plotted
		Exp.1	Exp.2	Exp.3	Avrg	SD	SEM
	shMyc1	0.3	0.58	0.45	0.443333	0.140119	0.0808977
	shMyc2	0.17	0.32	0.47	0.32	0.15	0.0866025
	shMyc3	0.41	0.41	0.67	0.496667	0.150111	0.0866667
		PRSS2 protein fold change			Plotted
		Exp.1	Exp.2	Exp.3	Avrg	SD	SEM
	shMyc1	0.37	0.82	0.44	0.543333	0.242143	0.139801
	shMyc2	0.51	0.11	0.3	0.306667	0.200083	0.115518
	shMyc3	0.2	0.17	0.5	0.29	0.182483	0.105357
Fig. 1K (PC3M-LN4)
		Myc protein fold change			Plotted
		Exp.1	Exp.2	Exp.3	Avrg	SD	SEM
	shMyc1	0.42	0.53	0.63	0.526667	0.10504	0.0606447
	shMyc2	0.07	0.34	0.33	0.246667	0.15308	0.0883805
	shMyc3	0.35	0.6	0.56	0.503333	0.134288	0.0775314
		PRSS2 protein fold change			Plotted
		Exp.1	Exp.2	Exp.3	Avrg	SD	SEM
	shMyc1	0.61	0.64	0.44	0.563333	0.107858	0.0622718
	shMyc2	0.18	0.46	0.17	0.27	0.164621	0.0950438
	shMyc3	0.58	0.6	0.6	0.593333	0.011547	0.00666667

## Sheet: Figure 2
Fig. 2A
Fig. 2B
			% Relative Enzymatic Activity			Plotted
			Exp.1	Exp.2	Exp.3	Avrg	SD	SEM
	WT	10mins	14.2236	23.712	22.7188	20.2181	5.2151	3.01094
		20mins	35.7143	43.1843	52.9297	43.9427	8.63273	4.98411
		30mins	57.8527	79.2934	67.25	68.132	10.7475	6.20508
		40mins	80.8962	81.7531	67.9375	76.8623	7.74095	4.46924
		50mins	74.4987	89.6691	78.3594	80.8424	7.8841	4.55189
		60mins	83.9308	90.7245	78.0234	84.2262	6.35569	3.66946
		70mins	86.1757	92.3166	78.0625	85.5183	7.14977	4.12792
	G191R	10mins	11.6499	9.09053	14.4555	11.732	2.68344	1.54929
		20mins	8.78484	12.8337	14.8628	12.1605	3.09442	1.78657
		30mins	11.0758	9.73895	18.3874	13.0674	4.65548	2.68784
		40mins	14.2531	9.61263	16.0931	13.3196	3.33956	1.92809
		50mins	14.2754	18.1726	15.3616	15.9365	2.01124	1.16119
		60mins	10.7637	13.8989	25.4281	16.6969	7.72223	4.45843
		70mins	9.91081	14.7537	23.5661	16.0769	6.92313	3.99707
	S200A	10mins	14.4256	7.14152	9.4614	10.3428	3.72116	2.14841
		20mins	8.84464	9.33071	11.3472	9.84087	1.32701	0.766149
		30mins	20.4854	10.4592	10.4668	13.8038	5.78645	3.34081
		40mins	20.2751	9.75633	9.40754	13.1463	6.17615	3.5658
		50mins	26.2298	8.88472	10	15.0382	9.70825	5.60506
		60mins	22.5243	9.17526	11.4901	14.3966	7.13334	4.11844
		70mins	22.6942	16.8416	11.3285	16.9548	5.68366	3.28146
	S200C	10mins	14.0114	9.75095	11.4383	11.7335	2.14551	1.23871
		20mins	14.0683	12.6854	11.5571	12.7703	1.25779	0.726186
		30mins	13.4651	13.6445	13.3523	13.4873	0.147333	0.0850627
		40mins	22.5468	13.9686	14.7391	17.0848	4.74586	2.74003
		50mins	25.533	13.993	18.1502	19.2254	5.84464	3.37441
		60mins	17.8356	16.1045	19.6436	17.8612	1.7697	1.02174
		70mins	19.0399	15.5116	19.4315	17.9943	2.15897	1.24648
	S200T	10mins	14.8697	8.83488	13.4275	12.3774	3.15148	1.81951
		20mins	12.6547	10.5067	16.7326	13.298	3.16239	1.8258
		30mins	22.4511	12.0683	21.9021	18.8072	5.84251	3.37318
		40mins	23.1189	15.6325	21.3653	20.0389	3.91547	2.2606
		50mins	23.1596	15.5222	28.2298	22.3039	6.39683	3.69321
		60mins	25.4397	17.2182	41.2147	27.9575	12.1948	7.04065
		70mins	32.9723	16.4943	32.2128	27.2265	9.30208	5.37056
Fig. 2C
							Tsp-1 protein fold change			Plotted
							Exp.1	Exp.2	Exp.3	Avrg	SD	SEM
						Vehicle	1	1	1	1	0	0
						WT	0.42	0.35	0.66	0.476667	0.162583	0.0938675
						G191R	0.49	0.27	0.43	0.396667	0.113725	0.0656591
						S200A	0.44	0.58	0.74	0.586667	0.150111	0.0866667
						S200C	0.43	0.47	0.36	0.42	0.0556776	0.0321455
						S200T	0.37	0.44	0.4	0.403333	0.0351188	0.0202759
Fig. 2D
Fig. 2E
							Tsp-1 protein fold change			Plotted
							Exp.1	Exp.2	Exp.3	Avrg	SD	SEM
						Control	1	1	1	1	0	0
						PRSS2	0.41	0.5	0.2	0.37	0.153948	0.0888819
						siLRP1	1.29	1.5	0.93	1.24	0.288271	0.166433
						PRSS2 +siLRP1	1.23	1.5	1.16	1.29667	0.179536	0.103655
Fig. 2F
Fig. 2G
Fig. 2H
		Tsp-1 protein fold change			Plotted
		Exp.1	Exp.2	Exp.3	Avrg	SD	SEM
	Control	1	1	1	1	0	0
	PRSS2	0.14	0.3	0.25	0.23	0.0818535	0.0472582
	PRSS2+sLRP1	0.9	0.8	0.8	0.833333	0.057735	0.0333333
	PRSS2+sLRP2	0.2	0.2	0.4	0.266667	0.11547	0.0666667
	PRSS2+sLRP3	0.12	0.27	0.45	0.28	0.165227	0.0953939
	PRSS2+sLRP4	0.2	0.2	0.26	0.22	0.034641	0.02

## Sheet: Figure 3
Fig. 3A
		Rac GTPase activity fold change			Plotted
		Exp.1	Exp.2	Exp.3	Avrg	SD	SEM
	Control	1.00081	1.05415	0.94504	1	0.0545588	0.0314995
	pCMV	1.06016	1.18173	0.998131	1.08001	0.0933962	0.0539223
	PRSS2	1.72797	1.89946	1.74049	1.78931	0.0955998	0.0551946
		Rho GTPase activity fold change			Plotted
		Exp.1	Exp.2	Exp.3	Avrg	SD	SEM
	Control	1.06537	1.01789	0.916742	1	0.0759121	0.0438279
	pCMV	0.974399	1.20533	0.948003	1.04258	0.141562	0.0817307
	PRSS2	0.205817	0.359367	0.151323	0.238836	0.107881	0.062285
Fig. 3B
Fig. 3C
		Tsp-1 protein fold change			Plotted
		Exp.1	Exp.2	Exp.3	Avrg	SD	SEM
	Control	1	1	1	1	0	0
	PRSS2	0.3	0.5	0.3	0.366667	0.11547	0.0666667
	Rac inhibitor	1.25	0.8	0.9	0.983333	0.236291	0.136423
	PRSS2+Rac inhibitor	1.5	1	0.95	1.15	0.304138	0.175594
Fig. 3D
Fig. 3E
		phospho c-Jun/total c-Jun/actin fold change			Plotted
		Exp.1	Exp.2	Exp.3	Avrg	SD	SEM
	Control	1	1	1	1	0	0
	PRSS2	0.4	0.3	0.4	0.366667	0.057735	0.0333333
	Rac inhibitor	1.2	1.3	1.6	1.36667	0.208167	0.120185
	PRSS2+Rac inhibitor	1	0.6	0.6	0.733333	0.23094	0.133333
Fig. 3F
Fig. 3G
		phospho JNK/total JNK/actin fold change					Plotted
		Exp.1	Exp.2	Exp.3	Exp.4	Exp.5	Avrg	SD	SEM
	Control	1	1	1	1	1.1	1.02	0.0447214	0.02
	PRSS2	0.2	0.2	0.4	0.1	0.1	0.2	0.122474	0.0547723
	Rac inhibitor	1.7	2.1	1.4	3.5	4.1	2.56	1.17813	0.526878
	PRSS2+Rac inhibitor	0.8	0.2	1.6	1.1	0.2	0.78	0.601664	0.269072
Fig. 3H

## Sheet: Figure 4
Fig. 4E
		SUM159 cell number						Plotted
	Time (h)	Exp.1	Exp.2	Exp.3	Exp.4	Exp.5	Exp.6	Avrg
	0	524.928	859.174	1011.1	616.086	768.016	1011.1	798.402
	24	7422.55	7149.08	6784.44	7392.16	7361.78	6662.9	7128.82
	48	16386.4	15687.5	16599.1	16143.3	15626.8	15626.8	16011.7
	72	35073.8	34800.3	34526.9	32460.6	34131.8	31822.5	33802.7
		SUM159 shPRSS2 cell number						Plotted
	Time (h)	Exp.1	Exp.2	Exp.3	Exp.4	Exp.5	Exp.6	Avrg
	0	1102.26	980.718	1071.88	1284.58	1102.26	980.718	1087.07
	24	7301.01	7604.87	7118.69	7574.48	7057.92	7057.92	7285.81
	48	15140.6	16751.1	16690.3	15474.8	15717.9	16204.1	15996.5
	72	30303.2	31518.6	31822.5	28540.8	30394.4	30120.9	30450.1
Fig. 4F
		SUM159 cells-relative Luciferase Intensity						Plotted
		#1	#2	#3	#4	#5	#6	Avrg
	Day10	5650000	2650000	4540000	20600000	8090000	6480000	8.00167e+06
	Day14	4850000	6460000	3060000	67500000	2670000	5240000	1.49633e+07
	Day21	354000000	10300000	2660000	35200000	47900000	196000000	1.07677e+08
	Day28	547000000	289000000	316000000	13600000	2800000	485000000	2.75567e+08
	Day35	629000000	489000000	533000000	148000000	12100000	351000000	360350000
	Day42	2300000000	1580000000	1860000000	569000000	309000000	162000000	1130000000
		SUM159 shPRSS2 cells-relative Luciferase Intensity						Plotted
		#1	#2	#3	#4	#5	#6	Avrg
	Day10	891000	154000	148000	2940000	512000	1200000	974167
	Day14	1330000	404000	827000	1940000	101000	511000	852167
	Day21	1490000	305000	652000	0	0	1780000	704500
	Day28	686000	126000	888000	1470000	0	4350000	1.25333e+06
	Day35	1210000	163000	625000	769000	0	6010000	1.46283e+06
	Day42	796000	417000	697000	834000	0	35500000	6374000
Fig. 4I
		Tumor Volume (mm3)								Plotted
		#1	#2	#3	#4	#5	#6	#7	#8	Avrg
	SUM159	1767	1436	2145	1436	1150	1150	1436	2572	1636.5
	SUM159 shPRSS2	700	380	65	4	4	0.5	0.5	0.5	144.312

## Sheet: Figure 5
Fig. 5D
		Tumor volume (mm3)						Plotted
		#1	#2	#3	#4	#5	#6	Avrg
	WT/WT Pan02	929	1800	1141	866.493	833.45	1009.56	1096.58
	WT/shPRSS2 Pan02	654.1	499	439	453	704	420	528.183
	Tsp-1 KO/WT	718.9	1152	708	819	309	968	779.15
	Tsp-1 KO/shPRSS2 Pan02	516.7	667	876	1258	365	584	711.117
Fig. 5E
		ascites volume (ml)						Plotted
		#1	#2	#3	#4	#5	#6	Avrg
	WT/WT Pan02	4	3	4.5	5.5	0	0	2.83333
	WT/shPRSS2 Pan02	0	0	0	0	0	0	0
	Tsp-1 KO/WT	5	4.5	4	3.5	4.5	5	4.41667
	Tsp-1 KO/shPRSS2 Pan02	3	3.5	3.5	4	4	4.25	3.70833
Fig. 5G
		ascites volume (ml)						Plotted
		#1	#2	#3	#4	#5	#6	Avrg
	Pan02 cells	12	8	5	12	65	22	20.6667
	shPRSS2 Pan02 cells	0	0	0	0	0	0	0
Fig. 5H																							Plotted
		Area of mets (mm^2)																					Avrg
	Pan02 cells	419.824	118	73.2353	57.3529	89.2353	61.1765	202.059	43.2941	24.0588	55	34.8235	38.3529	290.176	205.824	20.2353	72.1176	93.7647	121.118	217.118	123.176	271	125.283
	shPRSS2 Pan02 cells	0	0	0	0	0	0	0	0	0	0	0	0	0	0	0	0	0	0	0	0	0	0

## Sheet: Figure 6
Fig. 6A
		% LRP1+ cells
		WT					Plotted
	cell type	#1	#2	#3	#4	#5	Avrg	SD	SEM
	CD11b+	16.3	7.89	8.47	23.9	2.46	11.804	8.37067	3.74348
	CD11b+ Gr1-	30.7	8.92	28.2	15.1	14.2	19.424	9.49325	4.24551
	CD11b+ Gr1+	12.6	7.62	3.99	35.6	1.08	12.178	13.7818	6.16341
	CD3+	0.21	0.24	0.11	0.6	0.36	0.304	0.187963	0.0840595
	B220+	0.32	0.77	0.21	2	0.7	0.8	0.712285	0.318544
		% LRP1+ cells
		LRP1fl/LysM-Cre					Plotted
	cell type	#1	#2	#3	#4	#5	Avrg	SD	SEM
	CD11b+	2.48	2.7	4.33	5.13	5.18	3.964	1.30116	0.581899
	CD11b+ Gr1-	3.62	3.05	4.67	1.49	7.43	4.052	2.21062	0.988617
	CD11b+ Gr1+	2.53	2.5	4.25	7.75	4.06	4.218	2.13903	0.956605
	CD3+	0.79	0.19	1.92	0.29	0.82	0.802	0.686855	0.307171
	B220+	0.55	0.3	1.04	0.46	2.12	0.894	0.738905	0.330448
Fig. 6C
		% CD45+ cells
		WT					Plotted
	cell type	#1	#2	#3	#4	#5	Avrg	SD	SEM
	CD11b+	33.7	27.7	26.3	21.6	46.4	31.14	9.56154	4.27605
	CD11b+ Gr1-	6.79	6.08	4.91	12.4	5.03	7.042	3.09397	1.38367
	CD11b+ Gr1+	27.1	21.7	21.5	9.58	41.5	24.276	11.5646	5.17183
	CD3+	23.2	31.3	26.7	12.3	26.2	23.94	7.12271	3.18537
	B220+	41.9	40.2	45.8	66.2	26.6	44.14	14.2968	6.39372
		% CD45+ cells
		LRP1fl/LysM-Cre					Plotted
	cell type	#1	#2	#3	#4	#5	Avrg	SD	SEM
	CD11b+	12.9	20.9	28.4	13.2	27.2	20.52	7.39101	3.30536
	CD11b+ Gr1-	5.03	6.56	11.6	5.74	10.1	7.806	2.88027	1.2881
	CD11b+ Gr1+	8.31	14.4	17	7.62	17.3	12.926	4.67341	2.09001
	CD3+	37.2	26.6	18.9	27.6	16.3	25.32	8.22417	3.67796
	B220+	48.2	51.3	52.1	58.4	55.1	53.02	3.88291	1.73649
Fig. 6D
Fig. 6E
			Tumor Volume (mm3)							Plotted
			#1	#2	#3	#4	#5	#6	#7	Avrg
	WT mice	Day11	6.2832	167.06	0	0	13.09	43.725	185.43	59.3697
		Day14	59.376	394.57	9.8175	32.07	28.863	87.78	396.78	144.179
		Day18	261.69	798.28	96.866	222.58	188.48	213.89	916.09	385.411
		Day22	590.68	1437.7	323.67	724.12	443.93	465.33	1470.3	779.39
		Day25	1912.1	2201.4	699.57	1824.1	680.74	802.49	2600.4	1531.54
	LysM-Cre/LRP1-/-	Day14	0	45.7	0	8.3	13.6	0	0	9.65714
		Day16	0	57.9	0	14.2	9.2	0	0	11.6143
		Day19	0	108.4	0	13.5	8.8	0	0	18.6714
		Day22	0	168.3	0	20.8	10.6	0.17	0.17	28.5771
		Day25	0	317.2	0	51.15	15	0.17	0.5625	54.8689
	Tsp1-/- /LysM-Cre/LRP1-/-	Day14	23.55	3.14	31.792	51.077	32.669	51.024	37.183	32.9193
		Day16	306.15	57.876	87.957	203.27	133.76	92.892	153.71	147.945
		Day18	429.63	179.39	350.8	281.12	227.89	237.86	267.45	282.02
		Day21	772.54	261.29	520.89	414.15	291.67	351.64	365.57	425.393
		Day23	1183.3	510.09	605.24	559.47	459.37	690.17	511.24	645.554
		Day25	1373.4	781.2	848.67	878.98	720.29	1248.3	795.92	949.537
Fig. 6F
		Tumor Volume (mm3)							Plotted
		#1	#2	#3	#4	#5	#6	#7	Avrg
	LysM-Cre/LRP1-/-	0	317.2	0	51.15	15	0.17	0.5625	54.8689

## Sheet: Figure 7
Fig. 7B
		% CD3+/FoxP3+ T cells				Plotted
		#1	#2	#3	#4	Avrg	SD	SEM
	WT mice Pan02 cells	3.40483	4.54302	3.19612	6.74716	4.47278	1.62769	0.813845
	WT mice Pan02 shPRSS2 cells	0.210949	0.903317	0.314861	/	0.476376	0.373375	0.215568
	Tsp1 KO mice Pan02 cells	4.85144	7.18676	2.63018	2.78282	4.3628	2.1379	1.06895
	Tsp1 KO mice Pan02 shPRSS2 cells	0.749563	11.6834	8.42483	/	6.95259	5.61362	3.24102
Fig. 7D
		% CD3+/CD8+ T cells				Plotted
		#1	#2	#3	#4	Avrg	SD	SEM
	WT mice Pan02 cells	0.894834	2.64083	1.74175	1.09527	1.59317	0.786395	0.393198
	WT mice Pan02 shPRSS2 cells	3.88498	3.40297	3.89994	/	3.7293	0.282705	0.16322
	Tsp1 KO mice Pan02 cells	2.80089	7.59994	2.83805	5.18325	4.60553	2.28626	1.14313
	Tsp1 KO mice Pan02 shPRSS2 cells	6.04643	6.72933	2.52235	/	5.09937	2.25774	1.30351
Fig. 7E		% CD8+/ Tregs				Plotted
		#1	#2	#3	#4	Avrg	SD	SEM
	WT mice Pan02 cells	0.262813	0.581294	0.544956	0.16233	0.387848	0.20704	0.10352
	WT mice Pan02 shPRSS2 cells	18.4167	3.7672	12.3862	/	11.5234	7.36277	4.2509
	Tsp1 KO mice Pan02 cells	0.577332	1.05749	1.07903	1.86259	1.14411	0.532036	0.266018
	Tsp1 KO mice Pan02 shPRSS2 cells	8.0666	0.575975	0.299394	/	2.98066	4.40673	2.54423
